# Supplementary material for: Robust Candidates for Language Development and Evolution Are Significantly Dysregulated in the Blood of People With Williams Syndrome
Source: Front Neurosci. 2019 Mar 26;13:258. doi: 10.3389/fnins.2019.00258 (PMC6444191; doi:10.3389/fnins.2019.00258)
Supplement: Supplementary file 2 [file Table_2.XLSX]

## Sheet: CEP63
Brain expression profile of the gene across development according to the Human Brain Transcriptome Database (http://hbatlas.org/).
Six different brain regions are considered: the cerebellar cortex (CBC), the mediodorsal nucleus of the thalamus (MD), the striatum (STR), the amygdala (AMY), the hippocampus (HIP) and 11 areas of neocortex (NCX).

## Sheet: DOCK4
Brain expression profile of the gene across development according to the Human Brain Transcriptome Database (http://hbatlas.org/).
Six different brain regions are considered: the cerebellar cortex (CBC), the mediodorsal nucleus of the thalamus (MD), the striatum (STR), the amygdala (AMY), the hippocampus (HIP) and 11 areas of neocortex (NCX).

## Sheet: DUSP1
Brain expression profile of the gene across development according to the Human Brain Transcriptome Database (http://hbatlas.org/).
Six different brain regions are considered: the cerebellar cortex (CBC), the mediodorsal nucleus of the thalamus (MD), the striatum (STR), the amygdala (AMY), the hippocampus (HIP) and 11 areas of neocortex (NCX).

## Sheet: FGFR1
Brain expression profile of the gene across development according to the Human Brain Transcriptome Database (http://hbatlas.org/).
Six different brain regions are considered: the cerebellar cortex (CBC), the mediodorsal nucleus of the thalamus (MD), the striatum (STR), the amygdala (AMY), the hippocampus (HIP) and 11 areas of neocortex (NCX).

## Sheet: ITGB4
Brain expression profile of the gene across development according to the Human Brain Transcriptome Database (http://hbatlas.org/).
Six different brain regions are considered: the cerebellar cortex (CBC), the mediodorsal nucleus of the thalamus (MD), the striatum (STR), the amygdala (AMY), the hippocampus (HIP) and 11 areas of neocortex (NCX).

## Sheet: NFXL1
Brain expression profile of the gene across development according to the Human Brain Transcriptome Database (http://hbatlas.org/).
Six different brain regions are considered: the cerebellar cortex (CBC), the mediodorsal nucleus of the thalamus (MD), the striatum (STR), the amygdala (AMY), the hippocampus (HIP) and 11 areas of neocortex (NCX).

## Sheet: PAX3
Brain expression profile of the gene across development according to the Human Brain Transcriptome Database (http://hbatlas.org/).
Six different brain regions are considered: the cerebellar cortex (CBC), the mediodorsal nucleus of the thalamus (MD), the striatum (STR), the amygdala (AMY), the hippocampus (HIP) and 11 areas of neocortex (NCX).

## Sheet: PLAUR
Brain expression profile of the gene across development according to the Human Brain Transcriptome Database (http://hbatlas.org/).
Six different brain regions are considered: the cerebellar cortex (CBC), the mediodorsal nucleus of the thalamus (MD), the striatum (STR), the amygdala (AMY), the hippocampus (HIP) and 11 areas of neocortex (NCX).

## Sheet: SETBP1
Brain expression profile of the gene across development according to the Human Brain Transcriptome Database (http://hbatlas.org/).
Six different brain regions are considered: the cerebellar cortex (CBC), the mediodorsal nucleus of the thalamus (MD), the striatum (STR), the amygdala (AMY), the hippocampus (HIP) and 11 areas of neocortex (NCX).

## Sheet: SIX3
Brain expression profile of the gene across development according to the Human Brain Transcriptome Database (http://hbatlas.org/).
Six different brain regions are considered: the cerebellar cortex (CBC), the mediodorsal nucleus of the thalamus (MD), the striatum (STR), the amygdala (AMY), the hippocampus (HIP) and 11 areas of neocortex (NCX).

[truncated: 1 more sheets: ZNF385D]
